# Supplementary material for: ﻿Mukariasakaeratensis sp. nov. (Hemiptera, Cicadellidae, Deltocephalinae), a new species of bamboo leafhopper from Sakaerat Biosphere Reserve, Thailand
Source: Zookeys. 2025 May 28;1239:305–20. doi: 10.3897/zookeys.1239.145803 (PMC12138527; doi:10.3897/zookeys.1239.145803)
Supplement: XML Treatment for Mukaria [file zookeys.1239.145803-treatment1.xml]

<!DOCTYPE tp:taxon-treatment
  PUBLIC "-//TaxonX//DTD Taxonomic Treatment Publishing DTD v0 20100105//EN" "tax-treatment-NSO.dtd">
<tp:taxon-treatment xmlns:tp="http://www.plazi.org/taxpub"><tp:treatment-meta><kwd-group><label>Taxon classification</label><kwd>
                <named-content content-type="kingdom">Animalia</named-content>
              </kwd><kwd>
                <named-content content-type="order">Hemiptera</named-content>
              </kwd><kwd>
                <named-content content-type="family">Cicadellidae</named-content>
              </kwd></kwd-group><mixed-citation publication-type="journal"><person-group><name><surname>Piraonapicha</surname><given-names>Kanyakorn</given-names></name><name><surname>Kaewtongkum</surname><given-names>Nithina</given-names></name><name><surname>Chomphuphuang</surname><given-names>Narin</given-names></name><name><surname>Kimsawat</surname><given-names>Panrak</given-names></name><name><surname>Kumtanom</surname><given-names>Kittisak</given-names></name><name><surname>Samung</surname><given-names>Yudthana</given-names></name></person-group><article-title>﻿<italic><tp:taxon-name><tp:taxon-name-part taxon-name-part-type="genus" reg="Mukaria">Mukaria</tp:taxon-name-part><tp:taxon-name-part taxon-name-part-type="species" reg="sakaeratensis">sakaeratensis</tp:taxon-name-part></tp:taxon-name></italic> sp. nov. (<tp:taxon-name><tp:taxon-name-part taxon-name-part-type="order">Hemiptera</tp:taxon-name-part></tp:taxon-name>, <tp:taxon-name><tp:taxon-name-part taxon-name-part-type="family">Cicadellidae</tp:taxon-name-part></tp:taxon-name>, <tp:taxon-name><tp:taxon-name-part taxon-name-part-type="subfamily">Deltocephalinae</tp:taxon-name-part></tp:taxon-name>), a new species of bamboo leafhopper from Sakaerat Biosphere Reserve, Thailand</article-title><source>Zookeys</source><day>28</day><month>05</month><year>2025</year><volume>1239</volume><fpage>305</fpage><lpage>320</lpage><pub-id pub-id-type="doi">10.3897/zookeys.1239.145803</pub-id></mixed-citation></tp:treatment-meta><tp:nomenclature><label>﻿Genus</label><tp:taxon-name>
              <object-id xmlns:xlink="http://www.w3.org/1999/xlink" content-type="arpha" xlink:type="simple">07A3C215-2469-5971-90C0-3ED41A9E5695</object-id>
              <tp:taxon-name-part taxon-name-part-type="genus" reg="Mukaria">Mukaria</tp:taxon-name-part>
            </tp:taxon-name><tp:taxon-authority>Distant, 1908</tp:taxon-authority><tp:nomenclature-citation-list><tp:nomenclature-citation><tp:taxon-name>
                  <tp:taxon-name-part taxon-name-part-type="genus" reg="Mukaria">Mukaria</tp:taxon-name-part>
                </tp:taxon-name><comment>Distant, 1908: 269. Type species: <tp:taxon-name><tp:taxon-name-part taxon-name-part-type="genus" reg="Mukaria">Mukaria</tp:taxon-name-part><tp:taxon-name-part taxon-name-part-type="species" reg="penthimioides">penthimioides</tp:taxon-name-part></tp:taxon-name> Distant, 1908, by original designation.</comment></tp:nomenclature-citation><tp:nomenclature-citation><tp:taxon-name>
                  <tp:taxon-name-part taxon-name-part-type="genus" reg="Parabolotettix">Parabolotettix</tp:taxon-name-part>
                </tp:taxon-name><comment>Matsumura, 1912: 280.Type-species: <tp:taxon-name><tp:taxon-name-part taxon-name-part-type="genus" reg="Parabolotettix">Parabolotettix</tp:taxon-name-part><tp:taxon-name-part taxon-name-part-type="species" reg="maculatus">maculatus</tp:taxon-name-part></tp:taxon-name> Matsumura, 1912, by original designation. Synonymised by <xref ref-type="bibr" rid="B17">Schumacher 1915</xref>: 97.</comment></tp:nomenclature-citation><tp:nomenclature-citation><tp:taxon-name>
                  <tp:taxon-name-part taxon-name-part-type="genus" reg="Ikomella">Ikomella</tp:taxon-name-part>
                </tp:taxon-name><comment>Ishihara, 1961: 253. Type species: <tp:taxon-name><tp:taxon-name-part taxon-name-part-type="genus" reg="Ikomella">Ikomella</tp:taxon-name-part><tp:taxon-name-part taxon-name-part-type="species" reg="confersa">confersa</tp:taxon-name-part></tp:taxon-name> Ishihara, 1961, by original designation. Synonymised by <xref ref-type="bibr" rid="B10">Linnavuori 1979</xref>: 985.</comment></tp:nomenclature-citation></tp:nomenclature-citation-list></tp:nomenclature><tp:treatment-sec sec-type="description" id="SECID0ET5AE"><title>Description.</title><p>Revised from <xref ref-type="bibr" rid="B20">Viraktamath and Webb (2019)</xref>. <bold><italic>Adult.</italic></bold> In full-face view, head broader than long (including eye margins), with upper portion appearing swollen in lateral view; frontoclypeus flat, horizontal, gradually expanding dorsally; clypellus parallel sides, convex, and extends beyond typical curvature of gena; lorum elongated and narrow; antennae originate near the upper corners of the eyes in frontal view, with pedicel visible from dorsal view. Tentorium with anterior arm thin, dorsal arm about as thin and half as long as anterior arm, arising at mid-length. Pronotum convex, with faint transverse rugosity, twice as wide as long medially, about as long as mesonotum, lateral margins carinate, convex anterior margin, slightly concave posterior margin. Mesonotum with faint transverse rugosity and granulose basal triangles. Forewing with separate claval veins, 3 subapical cells, open inner subapical cell, non-confluent veins R<sub>4+5</sub> and M<sub>1+2</sub>. Hind wing with a marginal vein, either complete or discontinuous near apical region. <bold><italic>Male genitalia.</italic></bold> Male pygofer depressed, with setae in distal lower half; posterior margin of tergum IX shallowly U-shaped to receive abdominal segment X, with ventral marginal process variously developed (absent in <italic><tp:taxon-name><tp:taxon-name-part taxon-name-part-type="genus" reg="Mukaria">M.</tp:taxon-name-part><tp:taxon-name-part taxon-name-part-type="species" reg="omani">omani</tp:taxon-name-part></tp:taxon-name></italic>). Subgenital plate with scattered setae on ventral surface and without apical membranous appendage. Style with well-developed lateral lobe, apophysis short, narrowed distally, surface sculptured. Connective and aedeagus fused, arms widely placed, parallel to each other. Aedeagus with two shafts fused in basal 0.2 to 0.5, then divergent, each with processes near apical gonopore. <bold><italic>Female genitalia.</italic></bold> Sternite VII approximately as long as VI, concave posterior margin. Valvula I more or less straight, strigate to concatenate (with sculpturing elements or scales fused to one another), or imbricate (with overlapping scales) ventrally at 1<sup>st</sup> valvula apex, occupying slightly less than 0.5 distally, strigae oblique. In lateral view, valvula II almost straight, toothed area not preceded by either hyaline area or prominent tooth, occupying distal 0.5; tooth prominent, well separated from each other, without secondary dentition.</p></tp:treatment-sec><tp:treatment-sec sec-type="distribution" id="SECID0EX6AE"><title>Species and distribution of <italic><tp:taxon-name><tp:taxon-name-part taxon-name-part-type="genus" reg="Mukaria">Mukaria</tp:taxon-name-part></tp:taxon-name></italic>.</title><p><italic><tp:taxon-name><tp:taxon-name-part taxon-name-part-type="genus" reg="Mukaria">M.</tp:taxon-name-part><tp:taxon-name-part taxon-name-part-type="species" reg="albinotata">albinotata</tp:taxon-name-part></tp:taxon-name></italic> Cai &amp; Ge, 1996: China (<xref ref-type="bibr" rid="B1">Cai and Ge 1996</xref>; <xref ref-type="bibr" rid="B22">Yang and Chen 2011</xref>)</p><p><italic><tp:taxon-name><tp:taxon-name-part taxon-name-part-type="genus" reg="Mukaria">M.</tp:taxon-name-part><tp:taxon-name-part taxon-name-part-type="species" reg="creagra">creagra</tp:taxon-name-part></tp:taxon-name></italic> Zhao, Luo &amp; Chen, 2024: China (<xref ref-type="bibr" rid="B25">Zhao et al. 2024</xref>)</p><p><italic><tp:taxon-name><tp:taxon-name-part taxon-name-part-type="genus" reg="Mukaria">M.</tp:taxon-name-part><tp:taxon-name-part taxon-name-part-type="species" reg="confersa">confersa</tp:taxon-name-part></tp:taxon-name></italic> (Ishihara, 1961): Thailand (<xref ref-type="bibr" rid="B8">Ishihara 1961</xref>, <xref ref-type="bibr" rid="B22">Yang and Chen 2011</xref>)</p><p><italic><tp:taxon-name><tp:taxon-name-part taxon-name-part-type="genus" reg="Mukaria">M.</tp:taxon-name-part><tp:taxon-name-part taxon-name-part-type="species" reg="flavida">flavida</tp:taxon-name-part></tp:taxon-name></italic> Cai &amp; Ge, 1996: China (<xref ref-type="bibr" rid="B1">Cai and Ge 1996</xref>; <xref ref-type="bibr" rid="B22">Yang and Chen 2011</xref>)</p><p><italic><tp:taxon-name><tp:taxon-name-part taxon-name-part-type="genus" reg="Mukaria">M.</tp:taxon-name-part><tp:taxon-name-part taxon-name-part-type="species" reg="hainanensis">hainanensis</tp:taxon-name-part></tp:taxon-name></italic> Yao, Yang &amp; Chen, 2019: China (<xref ref-type="bibr" rid="B24">Yao et al. 2019</xref>)</p><p><italic><tp:taxon-name><tp:taxon-name-part taxon-name-part-type="genus" reg="Mukaria">M.</tp:taxon-name-part><tp:taxon-name-part taxon-name-part-type="species" reg="lii">lii</tp:taxon-name-part></tp:taxon-name></italic> Yang &amp; Chen, 2011: China (<xref ref-type="bibr" rid="B22">Yang and Chen 2011</xref>)</p><p><italic><tp:taxon-name><tp:taxon-name-part taxon-name-part-type="genus" reg="Mukaria">M.</tp:taxon-name-part><tp:taxon-name-part taxon-name-part-type="species" reg="maculata">maculata</tp:taxon-name-part></tp:taxon-name></italic> (Matsumura, 1912): China, Japan and Indonesia (<xref ref-type="bibr" rid="B11">Matsumura 1912</xref>; <xref ref-type="bibr" rid="B7">Hayashi 1996</xref>; <xref ref-type="bibr" rid="B22">Yang and Chen 2011</xref>);</p><p><italic><tp:taxon-name><tp:taxon-name-part taxon-name-part-type="genus" reg="Mukaria">M.</tp:taxon-name-part><tp:taxon-name-part taxon-name-part-type="species" reg="nigra">nigra</tp:taxon-name-part></tp:taxon-name></italic> Kuoh &amp; Kuoh, 1983: China (<xref ref-type="bibr" rid="B22">Yang and Chen 2011</xref>)</p><p><italic><tp:taxon-name><tp:taxon-name-part taxon-name-part-type="genus" reg="Mukaria">M.</tp:taxon-name-part><tp:taxon-name-part taxon-name-part-type="species" reg="omani">omani</tp:taxon-name-part></tp:taxon-name></italic> Viraktamath &amp; Webb, 2019: India (<xref ref-type="bibr" rid="B20">Viraktamath and Webb 2019</xref>)</p><p><italic><tp:taxon-name><tp:taxon-name-part taxon-name-part-type="genus" reg="Mukaria">M.</tp:taxon-name-part><tp:taxon-name-part taxon-name-part-type="species" reg="penthimioides">penthimioides</tp:taxon-name-part></tp:taxon-name></italic> Distant, 1908: Sri Lanka and India (<xref ref-type="bibr" rid="B3">Distant 1908</xref>; <xref ref-type="bibr" rid="B22">Yang and Chen 2011</xref>, <xref ref-type="bibr" rid="B20">Viraktamath and Webb 2019</xref>)</p><p><italic><tp:taxon-name><tp:taxon-name-part taxon-name-part-type="genus" reg="Mukaria">M.</tp:taxon-name-part><tp:taxon-name-part taxon-name-part-type="species" reg="splendida">splendida</tp:taxon-name-part></tp:taxon-name></italic> Distant, 1908: Bangladesh, India and Pakistan (<xref ref-type="bibr" rid="B3">Distant 1908</xref>; <xref ref-type="bibr" rid="B22">Yang and Chen 2011</xref>, <xref ref-type="bibr" rid="B20">Viraktamath and Webb 2019</xref>, <xref ref-type="bibr" rid="B15">Ramaiah et al. 2023</xref>)</p><p><italic><tp:taxon-name><tp:taxon-name-part taxon-name-part-type="genus" reg="Mukaria">M.</tp:taxon-name-part><tp:taxon-name-part taxon-name-part-type="species" reg="striola">striola</tp:taxon-name-part></tp:taxon-name></italic> Zhao, Luo &amp; Chen, 2024: China (<xref ref-type="bibr" rid="B25">Zhao et al. 2024</xref>)</p><p><italic><tp:taxon-name><tp:taxon-name-part taxon-name-part-type="genus" reg="Mukaria">M.</tp:taxon-name-part><tp:taxon-name-part taxon-name-part-type="species" reg="vakra">vakra</tp:taxon-name-part></tp:taxon-name></italic> Viraktamath &amp; Webb, 2019: India (<xref ref-type="bibr" rid="B20">Viraktamath and Webb 2019</xref>)</p><p><italic><tp:taxon-name><tp:taxon-name-part taxon-name-part-type="genus" reg="Mukaria">M.</tp:taxon-name-part><tp:taxon-name-part taxon-name-part-type="species" reg="variabilis">variabilis</tp:taxon-name-part></tp:taxon-name></italic> Evans, 1973: Indonesia (New Guinea) (<xref ref-type="bibr" rid="B4">Evans 1973</xref>; <xref ref-type="bibr" rid="B22">Yang and Chen 2011</xref>)</p><p><italic><tp:taxon-name><tp:taxon-name-part taxon-name-part-type="genus" reg="Mukaria">M.</tp:taxon-name-part><tp:taxon-name-part taxon-name-part-type="species" reg="zonata">zonata</tp:taxon-name-part></tp:taxon-name></italic> Hayashi, 1996: Japan (<xref ref-type="bibr" rid="B7">Hayashi 1996</xref>; <xref ref-type="bibr" rid="B22">Yang and Chen 2011</xref>)</p></tp:treatment-sec><ref-list><ref id="B17"><mixed-citation xmlns:xlink="http://www.w3.org/1999/xlink" xlink:type="simple"><person-group><name name-style="western"><surname>Schumacher</surname><given-names>F</given-names></name></person-group> (<year>1915</year>) <article-title>Der gegenwärtige Stand unserer Kenntnis von der Homopteren-Fauna der Insel Formosa unter besonderer Berücksichtigung von Sauter’schem Material.</article-title><source>Mitteilungen aus dem Zoologischen Museum in Berlin</source><volume>8</volume>: <fpage>73</fpage>–<lpage>134</lpage>.</mixed-citation></ref><ref id="B10"><mixed-citation xmlns:xlink="http://www.w3.org/1999/xlink" xlink:type="simple"><person-group><name name-style="western"><surname>Linnavuori</surname><given-names>R</given-names></name></person-group> (<year>1979</year>) <article-title>Revision of the African <tp:taxon-name><tp:taxon-name-part taxon-name-part-type="family">Cicadellidae</tp:taxon-name-part></tp:taxon-name> (<tp:taxon-name><tp:taxon-name-part taxon-name-part-type="suborder">Homoptera</tp:taxon-name-part></tp:taxon-name><tp:taxon-name><tp:taxon-name-part taxon-name-part-type="suborder">Auchenorrhyncha</tp:taxon-name-part></tp:taxon-name>). Part II.</article-title><source>Revue de Zoologie Africaine</source><volume>93</volume>: <fpage>929</fpage>–<lpage>1010</lpage>.</mixed-citation></ref><ref id="B20"><mixed-citation xmlns:xlink="http://www.w3.org/1999/xlink" xlink:type="simple"><person-group><name name-style="western"><surname>Viraktamath</surname><given-names>CA</given-names></name><name name-style="western"><surname>Webb</surname><given-names>MD</given-names></name></person-group> (<year>2019</year>) <article-title>Revision of the bamboo leafhopper tribe <tp:taxon-name><tp:taxon-name-part taxon-name-part-type="tribe">Mukariini</tp:taxon-name-part></tp:taxon-name> (<tp:taxon-name><tp:taxon-name-part taxon-name-part-type="order">Hemiptera</tp:taxon-name-part></tp:taxon-name>: <tp:taxon-name><tp:taxon-name-part taxon-name-part-type="family">Cicadellidae</tp:taxon-name-part></tp:taxon-name>: <tp:taxon-name><tp:taxon-name-part taxon-name-part-type="subfamily">Deltocephalinae</tp:taxon-name-part></tp:taxon-name>) from the Indian subcontinent with description of new genera and species.</article-title><source>Zootaxa</source><volume>4547</volume>(<issue>1</issue>): <fpage>001</fpage>–<lpage>069</lpage>. <ext-link xlink:href="10.11646/zootaxa.4547.1.1" ext-link-type="doi" xlink:type="simple">https://doi.org/10.11646/zootaxa.4547.1.1</ext-link></mixed-citation></ref><ref id="B1"><mixed-citation xmlns:xlink="http://www.w3.org/1999/xlink" xlink:type="simple"><person-group><name name-style="western"><surname>Cai</surname><given-names>P</given-names></name><name name-style="western"><surname>Ge</surname><given-names>ZL</given-names></name></person-group> (<year>1996</year>) <article-title>Three new species of <tp:taxon-name><tp:taxon-name-part taxon-name-part-type="subfamily">Nirvaninae</tp:taxon-name-part></tp:taxon-name> from China (<tp:taxon-name><tp:taxon-name-part taxon-name-part-type="suborder">Homoptera</tp:taxon-name-part></tp:taxon-name>: <tp:taxon-name><tp:taxon-name-part taxon-name-part-type="family">Cicadellidae</tp:taxon-name-part></tp:taxon-name>).</article-title><source>Acta Entomologica Sinica</source><volume>39</volume>(<issue>2</issue>): <fpage>186</fpage>–<lpage>190</lpage>. [In Chinese with English summary]</mixed-citation></ref><ref id="B22"><mixed-citation xmlns:xlink="http://www.w3.org/1999/xlink" xlink:type="simple"><person-group><name name-style="western"><surname>Yang</surname><given-names>L</given-names></name><name name-style="western"><surname>Chen</surname><given-names>XS</given-names></name></person-group> (<year>2011</year>) <article-title>Review of bamboo-feeding leafhopper genus <italic><tp:taxon-name><tp:taxon-name-part taxon-name-part-type="genus">Mukaria</tp:taxon-name-part></tp:taxon-name></italic> Distant (<tp:taxon-name><tp:taxon-name-part taxon-name-part-type="order">Hemiptera</tp:taxon-name-part></tp:taxon-name>: <tp:taxon-name><tp:taxon-name-part taxon-name-part-type="family">Cicadellidae</tp:taxon-name-part></tp:taxon-name>: <tp:taxon-name><tp:taxon-name-part taxon-name-part-type="subfamily">Mukariinae</tp:taxon-name-part></tp:taxon-name>) with description of a new species from China.</article-title><source>Zootaxa</source><volume>2882</volume>(<issue>1</issue>): <fpage>27</fpage>–<lpage>34</lpage>. <ext-link xlink:href="10.11646/zootaxa.2882.1.3" ext-link-type="doi" xlink:type="simple">https://doi.org/10.11646/zootaxa.2882.1.3</ext-link></mixed-citation></ref><ref id="B25"><mixed-citation xmlns:xlink="http://www.w3.org/1999/xlink" xlink:type="simple"><person-group><name name-style="western"><surname>Zhao</surname><given-names>YT</given-names></name><name name-style="western"><surname>Luo</surname><given-names>Q</given-names></name><name name-style="western"><surname>Yang</surname><given-names>L</given-names></name><name name-style="western"><surname>Chen</surname><given-names>XS</given-names></name></person-group> (<year>2024</year>) <article-title>Review of bamboo-feeding leafhoppers of the genus <italic><tp:taxon-name><tp:taxon-name-part taxon-name-part-type="genus">Mukaria</tp:taxon-name-part></tp:taxon-name></italic> (<tp:taxon-name><tp:taxon-name-part taxon-name-part-type="order">Hemiptera</tp:taxon-name-part></tp:taxon-name>: <tp:taxon-name><tp:taxon-name-part taxon-name-part-type="family">Cicadellidae</tp:taxon-name-part></tp:taxon-name>: <tp:taxon-name><tp:taxon-name-part taxon-name-part-type="subfamily">Deltocephalinae</tp:taxon-name-part></tp:taxon-name>) in China, with description two new species.</article-title><source>Zootaxa</source><volume>5474</volume>(<issue>3</issue>): <fpage>259</fpage>–<lpage>270</lpage>. <ext-link xlink:href="10.11646/zootaxa.5474.3.4" ext-link-type="doi" xlink:type="simple">https://doi.org/10.11646/zootaxa.5474.3.4</ext-link></mixed-citation></ref><ref id="B8"><mixed-citation xmlns:xlink="http://www.w3.org/1999/xlink" xlink:type="simple"><person-group><name name-style="western"><surname>Ishihara</surname><given-names>T</given-names></name></person-group> (<year>1961</year>) <article-title><tp:taxon-name><tp:taxon-name-part taxon-name-part-type="suborder">Homoptera</tp:taxon-name-part></tp:taxon-name> of Southeast Asia collected by the Osaka City University Biological Expedition to Southeast Asia 1957–1958.</article-title><source>Nature and Life in Southeast Asia</source><volume>1</volume>: <fpage>225</fpage>–<lpage>257</lpage>.</mixed-citation></ref><ref id="B24"><mixed-citation xmlns:xlink="http://www.w3.org/1999/xlink" xlink:type="simple"><person-group><name name-style="western"><surname>Yao</surname><given-names>YL</given-names></name><name name-style="western"><surname>Chen</surname><given-names>XS</given-names></name><name name-style="western"><surname>Yang</surname><given-names>L</given-names></name></person-group> (<year>2019</year>) <article-title>A new <italic><tp:taxon-name><tp:taxon-name-part taxon-name-part-type="genus">Bambusa</tp:taxon-name-part><tp:taxon-name-part taxon-name-part-type="species">chungii</tp:taxon-name-part></tp:taxon-name></italic> feeding species of the genus <italic><tp:taxon-name><tp:taxon-name-part taxon-name-part-type="genus">Mukaria</tp:taxon-name-part></tp:taxon-name></italic> (<tp:taxon-name><tp:taxon-name-part taxon-name-part-type="order">Hemiptera</tp:taxon-name-part></tp:taxon-name>: <tp:taxon-name><tp:taxon-name-part taxon-name-part-type="family">Cicadellidae</tp:taxon-name-part></tp:taxon-name>: <tp:taxon-name><tp:taxon-name-part taxon-name-part-type="subfamily">Deltocephalinae</tp:taxon-name-part></tp:taxon-name>: <tp:taxon-name><tp:taxon-name-part taxon-name-part-type="tribe">Mukariini</tp:taxon-name-part></tp:taxon-name>) from China.</article-title><source>Scientia Silvae <tp:taxon-name><tp:taxon-name-part taxon-name-part-type="family">Sinidae</tp:taxon-name-part></tp:taxon-name></source><volume>55</volume>(<issue>7</issue>): <fpage>105</fpage>–<lpage>110</lpage>. <ext-link xlink:href="10.11707/j.1001-7488.20190711" ext-link-type="doi" xlink:type="simple">https://doi.org/10.11707/j.1001-7488.20190711</ext-link></mixed-citation></ref><ref id="B11"><mixed-citation xmlns:xlink="http://www.w3.org/1999/xlink" xlink:type="simple"><person-group><name name-style="western"><surname>Matsumura</surname><given-names>S</given-names></name></person-group> (<year>1912</year>) <article-title>Die Acocephalinen und Bythoscopinen Japans. The Journal of the College of Agriculture, Tohoku Imperial University.</article-title><source>Sapporo, Japan,</source><volume>4</volume>: <fpage>279</fpage>–<lpage>325</lpage>.</mixed-citation></ref><ref id="B7"><mixed-citation xmlns:xlink="http://www.w3.org/1999/xlink" xlink:type="simple"><person-group><name name-style="western"><surname>Hayashi</surname><given-names>M</given-names></name></person-group> (<year>1996</year>) <article-title>Occurrence of <tp:taxon-name><tp:taxon-name-part taxon-name-part-type="subfamily">Mukariinae</tp:taxon-name-part></tp:taxon-name> (<tp:taxon-name><tp:taxon-name-part taxon-name-part-type="suborder">Homoptera</tp:taxon-name-part></tp:taxon-name>: <tp:taxon-name><tp:taxon-name-part taxon-name-part-type="family">Cicadellidae</tp:taxon-name-part></tp:taxon-name>) in Japan, with description of a new species.</article-title><source>Japanese Journal of Entomology</source><volume>64</volume>(<issue>1</issue>): <fpage>122</fpage>–<lpage>130</lpage>.</mixed-citation></ref><ref id="B3"><mixed-citation xmlns:xlink="http://www.w3.org/1999/xlink" xlink:type="simple"><person-group><name name-style="western"><surname>Distant</surname><given-names>WL</given-names></name></person-group> (<year>1908</year>) <article-title>Family <tp:taxon-name><tp:taxon-name-part taxon-name-part-type="family">Jassidae</tp:taxon-name-part></tp:taxon-name>. The fauna of British Indian including Ceylon and Burma.</article-title><source><tp:taxon-name><tp:taxon-name-part taxon-name-part-type="order">Rhynchota</tp:taxon-name-part></tp:taxon-name></source><volume>4</volume>: <fpage>157</fpage>–<lpage>419</lpage>.</mixed-citation></ref><ref id="B15"><mixed-citation xmlns:xlink="http://www.w3.org/1999/xlink" xlink:type="simple"><person-group><name name-style="western"><surname>Ramaiah</surname><given-names>M</given-names></name><name name-style="western"><surname>Meshram</surname><given-names>NM</given-names></name><name name-style="western"><surname>Dey</surname><given-names>D</given-names></name></person-group> (<year>2023</year>) <article-title>Integrative Approaches Establish Colour Polymorphism in the Bamboo-Feeding Leafhopper <italic><tp:taxon-name><tp:taxon-name-part taxon-name-part-type="genus">Mukaria</tp:taxon-name-part><tp:taxon-name-part taxon-name-part-type="species">splendida</tp:taxon-name-part></tp:taxon-name></italic> Distant (<tp:taxon-name><tp:taxon-name-part taxon-name-part-type="order">Hemiptera</tp:taxon-name-part></tp:taxon-name>: <tp:taxon-name><tp:taxon-name-part taxon-name-part-type="family">Cicadellidae</tp:taxon-name-part></tp:taxon-name>) from India.</article-title><source>Insects</source><volume>14</volume>(<issue>1</issue>): <fpage>44</fpage>. <ext-link xlink:href="10.3390/insects14010044" ext-link-type="doi" xlink:type="simple">https://doi.org/10.3390/insects14010044</ext-link></mixed-citation></ref><ref id="B4"><mixed-citation xmlns:xlink="http://www.w3.org/1999/xlink" xlink:type="simple"><person-group><name name-style="western"><surname>Evans</surname><given-names>JW</given-names></name></person-group> (<year>1973</year>) <article-title>Some new genera and species of <tp:taxon-name><tp:taxon-name-part taxon-name-part-type="superfamily">Cicadelloidea</tp:taxon-name-part></tp:taxon-name> from Australia and New Guinea (<tp:taxon-name><tp:taxon-name-part taxon-name-part-type="suborder">Homoptera</tp:taxon-name-part></tp:taxon-name>).</article-title><source>Pacific Insects</source><volume>15</volume>(<issue>2</issue>): <fpage>185</fpage>–<lpage>197</lpage>.</mixed-citation></ref></ref-list></tp:taxon-treatment>
