# Supplementary material for: ﻿Mukariasakaeratensis sp. nov. (Hemiptera, Cicadellidae, Deltocephalinae), a new species of bamboo leafhopper from Sakaerat Biosphere Reserve, Thailand
Source: Zookeys. 2025 May 28;1239:305–20. doi: 10.3897/zookeys.1239.145803 (PMC12138527; doi:10.3897/zookeys.1239.145803)
Supplement: XML Treatment for Mukaria sakaeratensis [file zookeys.1239.145803-treatment2.xml]

<!DOCTYPE tp:taxon-treatment
  PUBLIC "-//TaxonX//DTD Taxonomic Treatment Publishing DTD v0 20100105//EN" "tax-treatment-NSO.dtd">
<tp:taxon-treatment xmlns:tp="http://www.plazi.org/taxpub"><tp:treatment-meta><kwd-group><label>Taxon classification</label><kwd>
                <named-content content-type="kingdom">Animalia</named-content>
              </kwd><kwd>
                <named-content content-type="order">Hemiptera</named-content>
              </kwd><kwd>
                <named-content content-type="family">Cicadellidae</named-content>
              </kwd></kwd-group><mixed-citation publication-type="journal"><person-group><name><surname>Piraonapicha</surname><given-names>Kanyakorn</given-names></name><name><surname>Kaewtongkum</surname><given-names>Nithina</given-names></name><name><surname>Chomphuphuang</surname><given-names>Narin</given-names></name><name><surname>Kimsawat</surname><given-names>Panrak</given-names></name><name><surname>Kumtanom</surname><given-names>Kittisak</given-names></name><name><surname>Samung</surname><given-names>Yudthana</given-names></name></person-group><article-title>﻿<italic><tp:taxon-name><tp:taxon-name-part taxon-name-part-type="genus" reg="Mukaria">Mukaria</tp:taxon-name-part><tp:taxon-name-part taxon-name-part-type="species" reg="sakaeratensis">sakaeratensis</tp:taxon-name-part></tp:taxon-name></italic> sp. nov. (<tp:taxon-name><tp:taxon-name-part taxon-name-part-type="order">Hemiptera</tp:taxon-name-part></tp:taxon-name>, <tp:taxon-name><tp:taxon-name-part taxon-name-part-type="family">Cicadellidae</tp:taxon-name-part></tp:taxon-name>, <tp:taxon-name><tp:taxon-name-part taxon-name-part-type="subfamily">Deltocephalinae</tp:taxon-name-part></tp:taxon-name>), a new species of bamboo leafhopper from Sakaerat Biosphere Reserve, Thailand</article-title><source>Zookeys</source><day>28</day><month>05</month><year>2025</year><volume>1239</volume><fpage>305</fpage><lpage>320</lpage><pub-id pub-id-type="doi">10.3897/zookeys.1239.145803</pub-id></mixed-citation></tp:treatment-meta><tp:nomenclature><label>﻿</label><tp:taxon-name>
              <object-id xmlns:xlink="http://www.w3.org/1999/xlink" content-type="arpha" xlink:type="simple">2C7027DD-0C8B-5467-9B52-AD5D66F6BF5C</object-id>
              <tp:taxon-name-part taxon-name-part-type="genus" reg="Mukaria">Mukaria</tp:taxon-name-part>
              <tp:taxon-name-part taxon-name-part-type="species" reg="sakaeratensis">sakaeratensis</tp:taxon-name-part>
              <object-id xmlns:xlink="http://www.w3.org/1999/xlink" content-type="zoobank" xlink:type="simple">https://zoobank.org/0148A5E2-30B3-48DE-A13C-F2EB093EDDA3</object-id>
            </tp:taxon-name><tp:taxon-authority>Piraonapicha &amp; Chomphuphuang</tp:taxon-authority><tp:taxon-status xmlns:xlink="http://www.w3.org/1999/xlink" xlink:type="simple">sp. nov.</tp:taxon-status><xref ref-type="fig" rid="F3">Figs 3</xref><xref ref-type="fig" rid="F4">, 4</xref><xref ref-type="fig" rid="F5">, 5</xref><xref ref-type="fig" rid="F6">, 6</xref></tp:nomenclature><tp:treatment-sec sec-type="type material" id="SECID0ENLAG"><title>Type material examined.</title><p><bold>Thailand. <italic>Holotype</italic></bold> • One male, Sakaerat Biosphere Reserve, Udomsub Sub-District, Wang Nam Khiao District, Nakhon Ratchasima Province, Thailand, <named-content xmlns:xlink="http://www.w3.org/1999/xlink" content-type="dwc:verbatimCoordinates" xlink:type="simple"><named-content content-type="geo-json" specific-use="{&#34;type&#34;:&#34;Point&#34;,&#34;coordinates&#34;:[101.939833,14.509361]}" id="NCID0E1LAG" xlink:type="simple">14°30'33.7"N, 101°56'23.4"E</named-content></named-content>, 326 m a.s.l., 10.VI.2024, N. Kaewtongkum leg. (<named-content xmlns:xlink="http://www.w3.org/1999/xlink" content-type="dwc:institutional_code" xlink:title="The Botanical Garden Organization, Chiang Mai Province, Thailand" xlink:href="http://grbio.org/institution/queen-sirikit-botanic-garden" xlink:type="simple">QSBG</named-content>-2024-0046-0001); <bold><italic>Paratypes</italic></bold> • 10 males, same date, locality, and collector as holotype (<named-content xmlns:xlink="http://www.w3.org/1999/xlink" content-type="dwc:institutional_code" xlink:title="The Botanical Garden Organization, Chiang Mai Province, Thailand" xlink:href="http://grbio.org/institution/queen-sirikit-botanic-garden" xlink:type="simple">QSBG</named-content>-2024-0046-0002 to <named-content xmlns:xlink="http://www.w3.org/1999/xlink" content-type="dwc:institutional_code" xlink:title="The Botanical Garden Organization, Chiang Mai Province, Thailand" xlink:href="http://grbio.org/institution/queen-sirikit-botanic-garden" xlink:type="simple">QSBG</named-content>-2024-0046-0011) • 10 female, same date, locality and collector as holotype (<named-content xmlns:xlink="http://www.w3.org/1999/xlink" content-type="dwc:institutional_code" xlink:title="The Botanical Garden Organization, Chiang Mai Province, Thailand" xlink:href="http://grbio.org/institution/queen-sirikit-botanic-garden" xlink:type="simple">QSBG</named-content>-2024-0046-0012 to <named-content xmlns:xlink="http://www.w3.org/1999/xlink" content-type="dwc:institutional_code" xlink:title="The Botanical Garden Organization, Chiang Mai Province, Thailand" xlink:href="http://grbio.org/institution/queen-sirikit-botanic-garden" xlink:type="simple">QSBG</named-content>-2024-0046-0021) • 10 males, same date, locality, and collector as holotype (<named-content xmlns:xlink="http://www.w3.org/1999/xlink" content-type="dwc:institutional_code" xlink:title="Department of Entomology and Plant Pathology, Faculty of Agriculture, Khon Kaen University, Khon Kaen Province, Thailand" xlink:href="http://grbio.org/institution/khon-kaen-university" xlink:type="simple">KKU</named-content>-AG-I-0001 to <named-content xmlns:xlink="http://www.w3.org/1999/xlink" content-type="dwc:institutional_code" xlink:title="Department of Entomology and Plant Pathology, Faculty of Agriculture, Khon Kaen University, Khon Kaen Province, Thailand" xlink:href="http://grbio.org/institution/khon-kaen-university" xlink:type="simple">KKU</named-content>-AG-I-0010) • 10 female, same date, locality and collector as holotype (<named-content xmlns:xlink="http://www.w3.org/1999/xlink" content-type="dwc:institutional_code" xlink:title="Department of Entomology and Plant Pathology, Faculty of Agriculture, Khon Kaen University, Khon Kaen Province, Thailand" xlink:href="http://grbio.org/institution/khon-kaen-university" xlink:type="simple">KKU</named-content>-AG-I-0011 to <named-content xmlns:xlink="http://www.w3.org/1999/xlink" content-type="dwc:institutional_code" xlink:title="Department of Entomology and Plant Pathology, Faculty of Agriculture, Khon Kaen University, Khon Kaen Province, Thailand" xlink:href="http://grbio.org/institution/khon-kaen-university" xlink:type="simple">KKU</named-content>-AG-I-0020) • 5 males, same date, locality, and collector as holotype (<abbrev xmlns:xlink="http://www.w3.org/1999/xlink" content-type="institution" xlink:title="Sakaerat Environmental Research Station, Thailand Institute of Scientific and Technological Research, Wang Nam Khieo District, Nakhon Ratchasima Province, Thailand" id="ABBRID0EPNAG" xlink:type="simple">SERS</abbrev> -I-H-2024-0001 to SBR-I-H-2024-0005) • 5 female, same date, locality and collector as holotype (<abbrev xmlns:xlink="http://www.w3.org/1999/xlink" content-type="institution" xlink:title="Sakaerat Environmental Research Station, Thailand Institute of Scientific and Technological Research, Wang Nam Khieo District, Nakhon Ratchasima Province, Thailand" id="ABBRID0EUNAG" xlink:type="simple">SERS</abbrev> -I-H-2024-0001 to SBR-I-H-2024-0010) • 5 males, same date, locality, and collector as holotype (<abbrev xmlns:xlink="http://www.w3.org/1999/xlink" content-type="institution" xlink:title="Thailand Natural History Museum of the National Science Museum, Pathum Thani" id="ABBRID0EZNAG" xlink:type="simple">THNHM</abbrev>-I-00030082 to <abbrev xmlns:xlink="http://www.w3.org/1999/xlink" content-type="institution" xlink:title="Thailand Natural History Museum of the National Science Museum, Pathum Thani" id="ABBRID0E5NAG" xlink:type="simple">THNHM</abbrev>-I-00030086) • 5 females, same date, locality, and collector as holotype (<abbrev xmlns:xlink="http://www.w3.org/1999/xlink" content-type="institution" xlink:title="Thailand Natural History Museum of the National Science Museum, Pathum Thani" id="ABBRID0EDOAG" xlink:type="simple">THNHM</abbrev>-I-00030087 to <abbrev xmlns:xlink="http://www.w3.org/1999/xlink" content-type="institution" xlink:title="Thailand Natural History Museum of the National Science Museum, Pathum Thani" id="ABBRID0EIOAG" xlink:type="simple">THNHM</abbrev>-I-00030091).</p></tp:treatment-sec><tp:treatment-sec sec-type="description" id="SECID0ENOAG"><title>Description.</title><p><bold><italic>Measurements.</italic> Male.</bold> Body length (including tegmen) 2.92 ± 0.12 mm (<italic>N</italic> = 10); head widths 0.87 ± 0.02 mm (<italic>N</italic> = 10). <bold>Female.</bold> Body length (including tegmen) 3.07 ± 0.11 mm (<italic>N</italic> = 10); head widths 0.92 ± 0.03 mm (<italic>N</italic> = 7).</p><p><bold><italic>Coloration.</italic> Male.</bold> Head (excluding eyes) entirely black in dorsal view, postclypeus dark brown with median area brown; lorum and gena dark brown; pronotum and scutellum dark brown; forewing dark brown, apical 1/4 with brown, yellow spot at mid-length extending to lateral margin of pronotum, oblique spot on costa, subtriangular spot near outer apical cell, small yellow spot near ScP+RA, hindwing brown, hyaline; wing veins brown; coxa and trochanter of all legs dark brown, femur, tibia and tarsi of fore and middle leg yellow; femur and tibia of hindleg brown, apex of tibia dark brown; basal half of 1 segmented tarsi segment pale brown, apical half dark brown, 2 segmented of tarsi pale brown, 3 segmented of tarsi and claw dark brown. <bold>Female.</bold> Similar to male.</p><p><bold><italic>Male genitalia.</italic></bold> In lateral view, male pygofer subtriangular, approximately twice as length as high. In ventral view, valve subtriangular and wider than long and with anterior margin slightly concave and posterior margin produced medially. In ventral view, subgenital plate subrounded, with subtriangular shaped apex, inner margin roundly convex, outer margin almost straight, slightly concave near apex, basal part of subgenital plate with approximately 12 long setae, and distal part with 9–13 long setae. Style, slightly wider at base with lateral process, preapical lobe rectangular, strongly concave near apex. Apex of style digitiform and curved outward. Connective Y shaped, stem as long as arms. Aedeagus with a pair of arcuate laterobasal processes, nearly 1/3 as long as aedeagal shaft, and aedeagal shaft abruptly narrowed and curved inward in distal half, half portion in ventral view with a pair of spines pointed anteriorly. In lateral view, near apex of aedeagus with strong subtriangular lobe pointed anteriorly (Fig. <xref ref-type="fig" rid="F5">5</xref>).</p><fig id="F1" position="float" orientation="portrait"><object-id xmlns:xlink="http://www.w3.org/1999/xlink" content-type="doi" xlink:type="simple">10.3897/zookeys.1239.145803.figure1</object-id><object-id xmlns:xlink="http://www.w3.org/1999/xlink" content-type="arpha" xlink:type="simple">0ABF7EFA-A560-5359-AAF4-810F1C1DC024</object-id><label>Figure 1.</label><caption><p>Deciduous dipterocarp forests, Sakaerat Environmental Research Station, Nakhon Ratchasima Province, Thailand, where the specimens of <italic><tp:taxon-name><tp:taxon-name-part taxon-name-part-type="genus" reg="Mukaria">Mukaria</tp:taxon-name-part><tp:taxon-name-part taxon-name-part-type="species" reg="sakaeratensis">sakaeratensis</tp:taxon-name-part></tp:taxon-name></italic> Piraonapicha &amp; Chomphuphuang, sp. nov. were collected.</p></caption><graphic xmlns:xlink="http://www.w3.org/1999/xlink" xlink:href="zookeys-1239-305_article-145803__-g001.jpg" position="float" orientation="portrait" xlink:type="simple" id="oo_1340340.jpg"><uri content-type="original_file" xlink:type="simple">https://binary.pensoft.net/fig/1340340</uri></graphic></fig><p><bold><italic>Female genitalia.</italic></bold> Female sternite VII subrectangular, approximately 2 times longer than wide, with pair subtriangular lobes at apex, outer margin convex and strongly emarginate in middle. Valvula I almost straight. Valvula II similar to valvula I, but 1/3-part upper margin serrate. Pygofer spinose in posterior half, ovipositor not exceeding pygofer (Fig. <xref ref-type="fig" rid="F6">6</xref>).</p></tp:treatment-sec><tp:treatment-sec sec-type="distribution" id="SECID0EZQAG"><title>Distribution.</title><p>Thailand (Nakhon Ratchasima Province) (Fig. <xref ref-type="fig" rid="F2">2</xref>).</p></tp:treatment-sec><tp:treatment-sec sec-type="etymology" id="SECID0EDRAG"><title>Etymology.</title><p>The specific epithet ‘<italic>sakaeratensis</italic>’ refers to the type locality.</p></tp:treatment-sec><tp:treatment-sec sec-type="habitat" id="SECID0ETRAG"><title>Habitat.</title><p>The bamboo species <italic><tp:taxon-name><tp:taxon-name-part taxon-name-part-type="genus" reg="Vietnamosasa">Vietnamosasa</tp:taxon-name-part><tp:taxon-name-part taxon-name-part-type="species" reg="pusilla">pusilla</tp:taxon-name-part></tp:taxon-name></italic> (A.Chev. &amp; A.Camus) T.Q. Nguyen has been identified as the host plant for <italic><tp:taxon-name><tp:taxon-name-part taxon-name-part-type="genus" reg="Mukaria">Mukaria</tp:taxon-name-part><tp:taxon-name-part taxon-name-part-type="species" reg="sakaeratensis">sakaeratensis</tp:taxon-name-part></tp:taxon-name></italic> sp. nov., a newly described species of bamboo-feeding leafhopper discovered in the Sakaerat Biosphere Reserve, Thailand. This finding marks the first documented ecological relationship between the bamboo genus <italic><tp:taxon-name><tp:taxon-name-part taxon-name-part-type="genus" reg="Vietnamosasa">Vietnamosasa</tp:taxon-name-part></tp:taxon-name></italic> and members of the tribe <tp:taxon-name><tp:taxon-name-part taxon-name-part-type="tribe">Mukariini</tp:taxon-name-part></tp:taxon-name> (<tp:taxon-name><tp:taxon-name-part taxon-name-part-type="order">Hemiptera</tp:taxon-name-part></tp:taxon-name>: <tp:taxon-name><tp:taxon-name-part taxon-name-part-type="family">Cicadellidae</tp:taxon-name-part></tp:taxon-name>: <tp:taxon-name><tp:taxon-name-part taxon-name-part-type="subfamily">Deltocephalinae</tp:taxon-name-part></tp:taxon-name>), which are specialized herbivores feeding exclusively on bamboos. The genus <italic><tp:taxon-name><tp:taxon-name-part taxon-name-part-type="genus" reg="Vietnamosasa">Vietnamosasa</tp:taxon-name-part></tp:taxon-name></italic> comprises sympodial bamboos found in Southeast Asia, including Thailand, Cambodia, Laos, and Vietnam. <italic><tp:taxon-name><tp:taxon-name-part taxon-name-part-type="genus" reg="Vietnamosasa">Vietnamosasa</tp:taxon-name-part><tp:taxon-name-part taxon-name-part-type="species" reg="pusilla">pusilla</tp:taxon-name-part></tp:taxon-name></italic>, commonly found in dry dipterocarp forests, is characterized by its small size and adaptation to fire-prone environments. During the collection of the new species of <italic><tp:taxon-name><tp:taxon-name-part taxon-name-part-type="genus" reg="Mukaria">Mukaria</tp:taxon-name-part></tp:taxon-name></italic>, the plant height, measured from the base of the stem (at the soil surface) to the tallest part of the plant, was approximately 70–90 cm.</p><fig id="F2" position="float" orientation="portrait"><object-id xmlns:xlink="http://www.w3.org/1999/xlink" content-type="doi" xlink:type="simple">10.3897/zookeys.1239.145803.figure2</object-id><object-id xmlns:xlink="http://www.w3.org/1999/xlink" content-type="arpha" xlink:type="simple">12BFF171-726D-51F2-91B7-73C8F0C2E01C</object-id><label>Figure 2.</label><caption><p>Map showing Sakaerat Biosphere Reserve, Nakhon Ratchasima Province, Thailand; black spot = sampling locality.</p></caption><graphic xmlns:xlink="http://www.w3.org/1999/xlink" xlink:href="zookeys-1239-305_article-145803__-g002.jpg" position="float" orientation="portrait" xlink:type="simple" id="oo_1340341.jpg"><uri content-type="original_file" xlink:type="simple">https://binary.pensoft.net/fig/1340341</uri></graphic></fig></tp:treatment-sec><tp:treatment-sec sec-type="DNA barcode data" id="SECID0EPUAG"><title>DNA barcode data.</title><p>In this study, genetic distances were calculated for the cytochrome <italic>c</italic> oxidase subunit I (COI) gene across several <italic><tp:taxon-name><tp:taxon-name-part taxon-name-part-type="genus" reg="Mukaria">Mukaria</tp:taxon-name-part></tp:taxon-name></italic> species. The intraspecific genetic distances ranged from 0.10% to 0.20%, indicating relatively low genetic variation within individual species. When comparing between species, the interspecific genetic distances varied considerably, with the highest value of 23.71% observed between <italic><tp:taxon-name><tp:taxon-name-part taxon-name-part-type="genus" reg="Mukaria">M.</tp:taxon-name-part><tp:taxon-name-part taxon-name-part-type="species" reg="bambusana">bambusana</tp:taxon-name-part></tp:taxon-name></italic> and <italic><tp:taxon-name><tp:taxon-name-part taxon-name-part-type="genus" reg="Mukaria">M.</tp:taxon-name-part><tp:taxon-name-part taxon-name-part-type="species" reg="maculata">maculata</tp:taxon-name-part></tp:taxon-name></italic> (2). Conversely, the lowest interspecific genetic distance was 12.07%, found between <italic><tp:taxon-name><tp:taxon-name-part taxon-name-part-type="genus" reg="Mukaria">M.</tp:taxon-name-part><tp:taxon-name-part taxon-name-part-type="species" reg="sakaeratensis">sakaeratensis</tp:taxon-name-part></tp:taxon-name></italic> sp. nov. and <italic><tp:taxon-name><tp:taxon-name-part taxon-name-part-type="genus" reg="Mukaria">M.</tp:taxon-name-part><tp:taxon-name-part taxon-name-part-type="species" reg="splendida">splendida</tp:taxon-name-part></tp:taxon-name></italic> (Fig. <xref ref-type="fig" rid="F7">7</xref>). These analyses revealed a clear barcoding gap (<abbrev xmlns:xlink="http://www.w3.org/1999/xlink" xlink:title="Kimura" id="ABBRID0EOWAG" xlink:type="simple">K2P</abbrev>) of 0.20–12.07% for the COI gene in <italic><tp:taxon-name><tp:taxon-name-part taxon-name-part-type="genus" reg="Mukaria">Mukaria</tp:taxon-name-part></tp:taxon-name></italic>, demonstrating that this gene region effectively discriminates between different species within this genus while maintaining consistency within species. This substantial genetic differentiation supports the taxonomic distinctiveness of these <italic><tp:taxon-name><tp:taxon-name-part taxon-name-part-type="genus" reg="Mukaria">Mukaria</tp:taxon-name-part></tp:taxon-name></italic> species, particularly the newly described <italic><tp:taxon-name><tp:taxon-name-part taxon-name-part-type="genus" reg="Mukaria">M.</tp:taxon-name-part><tp:taxon-name-part taxon-name-part-type="species" reg="sakaeratensis">sakaeratensis</tp:taxon-name-part></tp:taxon-name></italic>. In the maximum likelihood and Bayesian inference analyses, as well as the <abbrev xmlns:xlink="http://www.w3.org/1999/xlink" xlink:title="Automatic Barcode Gap Discovery" id="ABBRID0ELXAG" xlink:type="simple">ABGD</abbrev> and <abbrev xmlns:xlink="http://www.w3.org/1999/xlink" xlink:title="Assemble Species by Automatic Partitioning" id="ABBRID0EPXAG" xlink:type="simple">ASAP</abbrev> methods, the new species was clearly distinct from other species included in the analysis (Fig. <xref ref-type="fig" rid="F8">8</xref>). Based on the COI phylogenetic tree, the new species was found in Indochina, while its closely related species, <italic><tp:taxon-name><tp:taxon-name-part taxon-name-part-type="genus" reg="Mukaria">M.</tp:taxon-name-part><tp:taxon-name-part taxon-name-part-type="species" reg="maculata">maculata</tp:taxon-name-part></tp:taxon-name></italic>, has been reported in Japan, Indochina, and Sundaland (<xref ref-type="bibr" rid="B11">Matsumura 1912</xref>; <xref ref-type="bibr" rid="B7">Hayashi 1996</xref>; <xref ref-type="bibr" rid="B22">Yang and Chen 2011</xref>). The phylogenetic analysis revealed strong branch support for the distinctiveness of the new species, highlighting its divergence from other species within the genus. Geographic distribution patterns indicate that most species of <italic><tp:taxon-name><tp:taxon-name-part taxon-name-part-type="genus" reg="Mukaria">Mukaria</tp:taxon-name-part></tp:taxon-name></italic> have limited ranges, except for <italic><tp:taxon-name><tp:taxon-name-part taxon-name-part-type="genus" reg="Mukaria">M.</tp:taxon-name-part><tp:taxon-name-part taxon-name-part-type="species" reg="maculata">maculata</tp:taxon-name-part></tp:taxon-name></italic>, which exhibits a broader distribution across multiple biogeographic regions. This wide range suggests potential cryptic diversity within <italic><tp:taxon-name><tp:taxon-name-part taxon-name-part-type="genus" reg="Mukaria">M.</tp:taxon-name-part><tp:taxon-name-part taxon-name-part-type="species" reg="maculata">maculata</tp:taxon-name-part></tp:taxon-name></italic>, warranting further examination to determine whether populations from different regions represent distinct species. Additionally, the barcoding gap (<abbrev xmlns:xlink="http://www.w3.org/1999/xlink" xlink:title="Kimura" id="ABBRID0ELZAG" xlink:type="simple">K2P</abbrev>) observed in genetic distance analyses underscores the utility of COI for distinguishing species within <italic><tp:taxon-name><tp:taxon-name-part taxon-name-part-type="genus" reg="Mukaria">Mukaria</tp:taxon-name-part></tp:taxon-name></italic>. These findings provide valuable insights into the phylogenetic relationships and biogeographic structure of this genus.</p><fig id="F3" position="float" orientation="portrait"><object-id xmlns:xlink="http://www.w3.org/1999/xlink" content-type="doi" xlink:type="simple">10.3897/zookeys.1239.145803.figure3</object-id><object-id xmlns:xlink="http://www.w3.org/1999/xlink" content-type="arpha" xlink:type="simple">43D44601-204B-5348-8D42-678D189E3E63</object-id><label>Figure 3.</label><caption><p><italic><tp:taxon-name><tp:taxon-name-part taxon-name-part-type="genus" reg="Mukaria">Mukaria</tp:taxon-name-part><tp:taxon-name-part taxon-name-part-type="species" reg="sakaeratensis">sakaeratensis</tp:taxon-name-part></tp:taxon-name></italic> Piraonapicha &amp; Chomphuphuang, sp. nov., male. <bold>A–F</bold> (male) <bold>G–L</bold> (female): <bold>A, C, G, I, J</bold> dorsal view <bold>B, H</bold> lateral view <bold>C, I</bold> head in dorsal view, <bold>D, J</bold> face <bold>E, K</bold> forewing in dorsal view <bold>F, L</bold> hindwing in dorsal view. Scale bar: 0.5 mm.</p></caption><graphic xmlns:xlink="http://www.w3.org/1999/xlink" xlink:href="zookeys-1239-305_article-145803__-g003.jpg" position="float" orientation="portrait" xlink:type="simple" id="oo_1340342.jpg"><uri content-type="original_file" xlink:type="simple">https://binary.pensoft.net/fig/1340342</uri></graphic></fig><fig id="F4" position="float" orientation="portrait"><object-id xmlns:xlink="http://www.w3.org/1999/xlink" content-type="doi" xlink:type="simple">10.3897/zookeys.1239.145803.figure4</object-id><object-id xmlns:xlink="http://www.w3.org/1999/xlink" content-type="arpha" xlink:type="simple">BBBFD661-72FF-54D3-8986-CE8473415932</object-id><label>Figure 4.</label><caption><p><italic><tp:taxon-name><tp:taxon-name-part taxon-name-part-type="genus" reg="Mukaria">Mukaria</tp:taxon-name-part><tp:taxon-name-part taxon-name-part-type="species" reg="sakaeratensis">sakaeratensis</tp:taxon-name-part></tp:taxon-name></italic> Piraonapicha &amp; Chomphuphuang, sp. nov., living female, dorsolateral view.</p></caption><graphic xmlns:xlink="http://www.w3.org/1999/xlink" xlink:href="zookeys-1239-305_article-145803__-g004.jpg" position="float" orientation="portrait" xlink:type="simple" id="oo_1340343.jpg"><uri content-type="original_file" xlink:type="simple">https://binary.pensoft.net/fig/1340343</uri></graphic></fig></tp:treatment-sec><tp:treatment-sec sec-type="remarks" id="SECID0EW2AG"><title>Remarks.</title><p>The genus <italic><tp:taxon-name><tp:taxon-name-part taxon-name-part-type="genus" reg="Mukaria">Mukaria</tp:taxon-name-part></tp:taxon-name></italic> is distributed in the southeastern Palaearctic, Oriental and Oceanic regions. Three species were reported in Southeast Asia, i.e., <italic><tp:taxon-name><tp:taxon-name-part taxon-name-part-type="genus" reg="Mukaria">M.</tp:taxon-name-part><tp:taxon-name-part taxon-name-part-type="species" reg="confersa">confersa</tp:taxon-name-part></tp:taxon-name></italic>, <italic><tp:taxon-name><tp:taxon-name-part taxon-name-part-type="genus" reg="Mukaria">M.</tp:taxon-name-part><tp:taxon-name-part taxon-name-part-type="species" reg="maculata">maculata</tp:taxon-name-part></tp:taxon-name></italic> and <italic><tp:taxon-name><tp:taxon-name-part taxon-name-part-type="genus" reg="Mukaria">M.</tp:taxon-name-part><tp:taxon-name-part taxon-name-part-type="species" reg="variabilis">variabilis</tp:taxon-name-part></tp:taxon-name></italic>. Prior to this study, there was a long gap of 63 years during which no new species of the genus were reported from Thailand. <xref ref-type="bibr" rid="B8">Ishihara (1961)</xref> reported a female of <italic><tp:taxon-name><tp:taxon-name-part taxon-name-part-type="genus" reg="Mukaria">M.</tp:taxon-name-part><tp:taxon-name-part taxon-name-part-type="species" reg="confersa">confersa</tp:taxon-name-part></tp:taxon-name></italic> from the northern region (Chiang Mai Province) of the country. The female of <italic><tp:taxon-name><tp:taxon-name-part taxon-name-part-type="genus" reg="Mukaria">M.</tp:taxon-name-part><tp:taxon-name-part taxon-name-part-type="species" reg="confersa">confersa</tp:taxon-name-part></tp:taxon-name></italic> differs from new species by 1) forewing apex black or varying degrees of brown, rest of wing and portion of disc of face light colored; and 2) light color spot on upper part (R-vein) of fore wing was connected with spot on lower part (M-vein) (see fig. 88 in Ishihara, 1961). The wing color and shape of the style of the new species is similar to <italic><tp:taxon-name><tp:taxon-name-part taxon-name-part-type="genus" reg="Mukaria">M.</tp:taxon-name-part><tp:taxon-name-part taxon-name-part-type="species" reg="maculata">maculata</tp:taxon-name-part></tp:taxon-name></italic> (see plate I, fig. 3 in <xref ref-type="bibr" rid="B14">Qiang et al. 2017</xref>), <italic><tp:taxon-name><tp:taxon-name-part taxon-name-part-type="genus" reg="Mukaria">M.</tp:taxon-name-part><tp:taxon-name-part taxon-name-part-type="species" reg="splendida">splendida</tp:taxon-name-part></tp:taxon-name></italic> (see fig. 3a in <xref ref-type="bibr" rid="B20">Viraktamath and Webb 2019</xref>; fig. 2g in <xref ref-type="bibr" rid="B15">Ramaiah et al. 2023</xref>). The new species can be distinguished from the closely related <italic><tp:taxon-name><tp:taxon-name-part taxon-name-part-type="genus" reg="Mukaria">M.</tp:taxon-name-part><tp:taxon-name-part taxon-name-part-type="species" reg="maculata">maculata</tp:taxon-name-part></tp:taxon-name></italic> by the following characteristics: 1) hook-shaped (curved-inward) of apex male aedeagus (Y-shaped of apex male aedeagus in <italic><tp:taxon-name><tp:taxon-name-part taxon-name-part-type="genus" reg="Mukaria">M.</tp:taxon-name-part><tp:taxon-name-part taxon-name-part-type="species" reg="maculata">maculata</tp:taxon-name-part></tp:taxon-name></italic>); 2) having a pair of spines pointed anteriorly at middle portion of male aedeagus on inner margin of arms (absent in <italic><tp:taxon-name><tp:taxon-name-part taxon-name-part-type="genus" reg="Mukaria">M.</tp:taxon-name-part><tp:taxon-name-part taxon-name-part-type="species" reg="maculata">maculata</tp:taxon-name-part></tp:taxon-name></italic>); and 3) length of middle area of male aedeagus as long as arms (length of middle area of male aedeagus shorter than arms in <italic><tp:taxon-name><tp:taxon-name-part taxon-name-part-type="genus" reg="Mukaria">M.</tp:taxon-name-part><tp:taxon-name-part taxon-name-part-type="species" reg="maculata">maculata</tp:taxon-name-part></tp:taxon-name></italic>). Based on the results from the phylogenetic and species delimitation analysis of the COI gene (Fig. <xref ref-type="fig" rid="F8">8</xref>), <italic><tp:taxon-name><tp:taxon-name-part taxon-name-part-type="genus" reg="Mukaria">Mukaria</tp:taxon-name-part><tp:taxon-name-part taxon-name-part-type="species" reg="maculata">maculata</tp:taxon-name-part></tp:taxon-name></italic> specimens (<ext-link xmlns:xlink="http://www.w3.org/1999/xlink" ext-link-type="gen" xlink:href="MG736688" xlink:type="simple">MG736688</ext-link>, <ext-link xmlns:xlink="http://www.w3.org/1999/xlink" ext-link-type="gen" xlink:href="MG736689" xlink:type="simple">MG736689</ext-link>, <ext-link xmlns:xlink="http://www.w3.org/1999/xlink" ext-link-type="gen" xlink:href="MG736690" xlink:type="simple">MG736690</ext-link>) and <italic><tp:taxon-name><tp:taxon-name-part taxon-name-part-type="genus" reg="Mukaria">Mukaria</tp:taxon-name-part><tp:taxon-name-part taxon-name-part-type="species" reg="maculata">maculata</tp:taxon-name-part></tp:taxon-name></italic> (<ext-link xmlns:xlink="http://www.w3.org/1999/xlink" ext-link-type="gen" xlink:href="MG736687" xlink:type="simple">MG736687</ext-link>) are placed into different clades in the phylogenetic analysis. The divergence seen in the phylogenetic tree might be due to taxonomic misidentification or inaccuracies in determining that both groups belong to <italic><tp:taxon-name><tp:taxon-name-part taxon-name-part-type="genus" reg="Mukaria">M.</tp:taxon-name-part><tp:taxon-name-part taxon-name-part-type="species" reg="maculata">maculata</tp:taxon-name-part></tp:taxon-name></italic>. These clades should be re-examined using detailed morphological, ecological, and genetic data to confirm their taxonomic assignment to <italic><tp:taxon-name><tp:taxon-name-part taxon-name-part-type="genus" reg="Mukaria">M.</tp:taxon-name-part><tp:taxon-name-part taxon-name-part-type="species" reg="maculata">maculata</tp:taxon-name-part></tp:taxon-name></italic>.</p><fig id="F5" position="float" orientation="portrait"><object-id xmlns:xlink="http://www.w3.org/1999/xlink" content-type="doi" xlink:type="simple">10.3897/zookeys.1239.145803.figure5</object-id><object-id xmlns:xlink="http://www.w3.org/1999/xlink" content-type="arpha" xlink:type="simple">4F1BA02A-A186-5D30-A109-E61AC774B20E</object-id><label>Figure 5.</label><caption><p><italic><tp:taxon-name><tp:taxon-name-part taxon-name-part-type="genus" reg="Mukaria">Mukaria</tp:taxon-name-part><tp:taxon-name-part taxon-name-part-type="species" reg="sakaeratensis">sakaeratensis</tp:taxon-name-part></tp:taxon-name></italic> Piraonapicha &amp; Chomphuphuang, sp. nov., male, <bold>A–C</bold> genital capsule, ventral view (<bold>A</bold>), dorsal view (<bold>B</bold>), lateral view (<bold>C</bold>), <bold>D</bold> valve and subgenital plate in ventral view <bold>E–G</bold> style, connective and aedeagus, ventral view (<bold>E</bold>) dorsal view (<bold>F</bold>) lateral view (<bold>G</bold>). Scale bars: 0.2 mm (<bold>A–C</bold>), 0.1 mm (<bold>E–G</bold>).</p></caption><graphic xmlns:xlink="http://www.w3.org/1999/xlink" xlink:href="zookeys-1239-305_article-145803__-g005.jpg" position="float" orientation="portrait" xlink:type="simple" id="oo_1340344.jpg"><uri content-type="original_file" xlink:type="simple">https://binary.pensoft.net/fig/1340344</uri></graphic></fig><fig id="F6" position="float" orientation="portrait"><object-id xmlns:xlink="http://www.w3.org/1999/xlink" content-type="doi" xlink:type="simple">10.3897/zookeys.1239.145803.figure6</object-id><object-id xmlns:xlink="http://www.w3.org/1999/xlink" content-type="arpha" xlink:type="simple">1DD21C27-CB11-5A7F-AE2D-697815E9161E</object-id><label>Figure 6.</label><caption><p><italic><tp:taxon-name><tp:taxon-name-part taxon-name-part-type="genus" reg="Mukaria">Mukaria</tp:taxon-name-part><tp:taxon-name-part taxon-name-part-type="species" reg="sakaeratensis">sakaeratensis</tp:taxon-name-part></tp:taxon-name></italic> Piraonapicha &amp; Chomphuphuang, sp. nov., female genitalia, <bold>A, B</bold> genital capsule (<bold>A</bold>), lateral view (<bold>B</bold>), ventral view, <bold>C</bold> sternite VII <bold>D</bold> valvula I apex magnified in lateral view <bold>E</bold> valvula I in lateral view <bold>F</bold> valvula II, apex magnified in lateral view <bold>G</bold> valvula II in lateral view.</p></caption><graphic xmlns:xlink="http://www.w3.org/1999/xlink" xlink:href="zookeys-1239-305_article-145803__-g006.jpg" position="float" orientation="portrait" xlink:type="simple" id="oo_1340345.jpg"><uri content-type="original_file" xlink:type="simple">https://binary.pensoft.net/fig/1340345</uri></graphic></fig><fig id="F7" position="float" orientation="portrait"><object-id xmlns:xlink="http://www.w3.org/1999/xlink" content-type="doi" xlink:type="simple">10.3897/zookeys.1239.145803.figure7</object-id><object-id xmlns:xlink="http://www.w3.org/1999/xlink" content-type="arpha" xlink:type="simple">5C8D49AF-311E-5CCB-846C-3E8253195FB3</object-id><label>Figure 7.</label><caption><p>Heat map for percentage of intra- and interspecific genetic distances for <italic><tp:taxon-name><tp:taxon-name-part taxon-name-part-type="genus" reg="Mukaria">Mukaria</tp:taxon-name-part></tp:taxon-name></italic> as determined by the Kimura 2-parameter model in COI gene.</p></caption><graphic xmlns:xlink="http://www.w3.org/1999/xlink" xlink:href="zookeys-1239-305_article-145803__-g007.jpg" position="float" orientation="portrait" xlink:type="simple" id="oo_1340346.jpg"><uri content-type="original_file" xlink:type="simple">https://binary.pensoft.net/fig/1340346</uri></graphic></fig><fig id="F8" position="float" orientation="portrait"><object-id xmlns:xlink="http://www.w3.org/1999/xlink" content-type="doi" xlink:type="simple">10.3897/zookeys.1239.145803.figure8</object-id><object-id xmlns:xlink="http://www.w3.org/1999/xlink" content-type="arpha" xlink:type="simple">72652C17-3642-5214-9A24-538384658A4F</object-id><label>Figure 8.</label><caption><p>Molecular species delimitation of <italic><tp:taxon-name><tp:taxon-name-part taxon-name-part-type="genus" reg="Mukaria">Mukaria</tp:taxon-name-part></tp:taxon-name></italic> using maximum likelihood and partial COI sequences. The tree was inferred from 592 base pairs of six species of <italic><tp:taxon-name><tp:taxon-name-part taxon-name-part-type="genus" reg="Mukaria">Mukaria</tp:taxon-name-part></tp:taxon-name></italic> and one species of <italic><tp:taxon-name><tp:taxon-name-part taxon-name-part-type="genus" reg="Deltocephalus">Deltocephalus</tp:taxon-name-part></tp:taxon-name></italic> as the outgroup. Nodal support values are bootstrap values (percentage of 1000 replicates). Node numbers represent two support values: bootstrap support from RAxML and posterior probability from Bayesian inference. The bars illustrate molecular delimitation methods, encompassing genetic distances (<abbrev xmlns:xlink="http://www.w3.org/1999/xlink" xlink:title="Automatic Barcode Gap Discovery" id="ABBRID0EXGBG" xlink:type="simple">ABGD</abbrev>, <abbrev xmlns:xlink="http://www.w3.org/1999/xlink" xlink:title="Assemble Species by Automatic Partitioning" id="ABBRID0E2GBG" xlink:type="simple">ASAP</abbrev>). Scale bar indicates 0.050 nucleotide substitutions.</p></caption><graphic xmlns:xlink="http://www.w3.org/1999/xlink" xlink:href="zookeys-1239-305_article-145803__-g008.jpg" position="float" orientation="portrait" xlink:type="simple" id="oo_1340347.jpg"><uri content-type="original_file" xlink:type="simple">https://binary.pensoft.net/fig/1340347</uri></graphic></fig></tp:treatment-sec><ref-list><ref id="B11"><mixed-citation xmlns:xlink="http://www.w3.org/1999/xlink" xlink:type="simple"><person-group><name name-style="western"><surname>Matsumura</surname><given-names>S</given-names></name></person-group> (<year>1912</year>) <article-title>Die Acocephalinen und Bythoscopinen Japans. The Journal of the College of Agriculture, Tohoku Imperial University.</article-title><source>Sapporo, Japan,</source><volume>4</volume>: <fpage>279</fpage>–<lpage>325</lpage>.</mixed-citation></ref><ref id="B7"><mixed-citation xmlns:xlink="http://www.w3.org/1999/xlink" xlink:type="simple"><person-group><name name-style="western"><surname>Hayashi</surname><given-names>M</given-names></name></person-group> (<year>1996</year>) <article-title>Occurrence of <tp:taxon-name><tp:taxon-name-part taxon-name-part-type="subfamily">Mukariinae</tp:taxon-name-part></tp:taxon-name> (<tp:taxon-name><tp:taxon-name-part taxon-name-part-type="suborder">Homoptera</tp:taxon-name-part></tp:taxon-name>: <tp:taxon-name><tp:taxon-name-part taxon-name-part-type="family">Cicadellidae</tp:taxon-name-part></tp:taxon-name>) in Japan, with description of a new species.</article-title><source>Japanese Journal of Entomology</source><volume>64</volume>(<issue>1</issue>): <fpage>122</fpage>–<lpage>130</lpage>.</mixed-citation></ref><ref id="B22"><mixed-citation xmlns:xlink="http://www.w3.org/1999/xlink" xlink:type="simple"><person-group><name name-style="western"><surname>Yang</surname><given-names>L</given-names></name><name name-style="western"><surname>Chen</surname><given-names>XS</given-names></name></person-group> (<year>2011</year>) <article-title>Review of bamboo-feeding leafhopper genus <italic><tp:taxon-name><tp:taxon-name-part taxon-name-part-type="genus">Mukaria</tp:taxon-name-part></tp:taxon-name></italic> Distant (<tp:taxon-name><tp:taxon-name-part taxon-name-part-type="order">Hemiptera</tp:taxon-name-part></tp:taxon-name>: <tp:taxon-name><tp:taxon-name-part taxon-name-part-type="family">Cicadellidae</tp:taxon-name-part></tp:taxon-name>: <tp:taxon-name><tp:taxon-name-part taxon-name-part-type="subfamily">Mukariinae</tp:taxon-name-part></tp:taxon-name>) with description of a new species from China.</article-title><source>Zootaxa</source><volume>2882</volume>(<issue>1</issue>): <fpage>27</fpage>–<lpage>34</lpage>. <ext-link xlink:href="10.11646/zootaxa.2882.1.3" ext-link-type="doi" xlink:type="simple">https://doi.org/10.11646/zootaxa.2882.1.3</ext-link></mixed-citation></ref><ref id="B8"><mixed-citation xmlns:xlink="http://www.w3.org/1999/xlink" xlink:type="simple"><person-group><name name-style="western"><surname>Ishihara</surname><given-names>T</given-names></name></person-group> (<year>1961</year>) <article-title><tp:taxon-name><tp:taxon-name-part taxon-name-part-type="suborder">Homoptera</tp:taxon-name-part></tp:taxon-name> of Southeast Asia collected by the Osaka City University Biological Expedition to Southeast Asia 1957–1958.</article-title><source>Nature and Life in Southeast Asia</source><volume>1</volume>: <fpage>225</fpage>–<lpage>257</lpage>.</mixed-citation></ref><ref id="B14"><mixed-citation xmlns:xlink="http://www.w3.org/1999/xlink" xlink:type="simple"><person-group><name name-style="western"><surname>Qiang</surname><given-names>L</given-names></name><name name-style="western"><surname>Xiangsheng</surname><given-names>C</given-names></name><name name-style="western"><surname>Lin</surname><given-names>Y</given-names></name></person-group> (<year>2017</year>) <article-title>Comparative Morphology on Chinese <italic><tp:taxon-name><tp:taxon-name-part taxon-name-part-type="genus">Mukaria</tp:taxon-name-part></tp:taxon-name></italic> Species.</article-title><source>Sichuan Journal of Zoology</source><volume>36</volume>(<issue>1</issue>): <fpage>75</fpage>–<lpage>81</lpage>.</mixed-citation></ref><ref id="B20"><mixed-citation xmlns:xlink="http://www.w3.org/1999/xlink" xlink:type="simple"><person-group><name name-style="western"><surname>Viraktamath</surname><given-names>CA</given-names></name><name name-style="western"><surname>Webb</surname><given-names>MD</given-names></name></person-group> (<year>2019</year>) <article-title>Revision of the bamboo leafhopper tribe <tp:taxon-name><tp:taxon-name-part taxon-name-part-type="tribe">Mukariini</tp:taxon-name-part></tp:taxon-name> (<tp:taxon-name><tp:taxon-name-part taxon-name-part-type="order">Hemiptera</tp:taxon-name-part></tp:taxon-name>: <tp:taxon-name><tp:taxon-name-part taxon-name-part-type="family">Cicadellidae</tp:taxon-name-part></tp:taxon-name>: <tp:taxon-name><tp:taxon-name-part taxon-name-part-type="subfamily">Deltocephalinae</tp:taxon-name-part></tp:taxon-name>) from the Indian subcontinent with description of new genera and species.</article-title><source>Zootaxa</source><volume>4547</volume>(<issue>1</issue>): <fpage>001</fpage>–<lpage>069</lpage>. <ext-link xlink:href="10.11646/zootaxa.4547.1.1" ext-link-type="doi" xlink:type="simple">https://doi.org/10.11646/zootaxa.4547.1.1</ext-link></mixed-citation></ref><ref id="B15"><mixed-citation xmlns:xlink="http://www.w3.org/1999/xlink" xlink:type="simple"><person-group><name name-style="western"><surname>Ramaiah</surname><given-names>M</given-names></name><name name-style="western"><surname>Meshram</surname><given-names>NM</given-names></name><name name-style="western"><surname>Dey</surname><given-names>D</given-names></name></person-group> (<year>2023</year>) <article-title>Integrative Approaches Establish Colour Polymorphism in the Bamboo-Feeding Leafhopper <italic><tp:taxon-name><tp:taxon-name-part taxon-name-part-type="genus">Mukaria</tp:taxon-name-part><tp:taxon-name-part taxon-name-part-type="species">splendida</tp:taxon-name-part></tp:taxon-name></italic> Distant (<tp:taxon-name><tp:taxon-name-part taxon-name-part-type="order">Hemiptera</tp:taxon-name-part></tp:taxon-name>: <tp:taxon-name><tp:taxon-name-part taxon-name-part-type="family">Cicadellidae</tp:taxon-name-part></tp:taxon-name>) from India.</article-title><source>Insects</source><volume>14</volume>(<issue>1</issue>): <fpage>44</fpage>. <ext-link xlink:href="10.3390/insects14010044" ext-link-type="doi" xlink:type="simple">https://doi.org/10.3390/insects14010044</ext-link></mixed-citation></ref></ref-list></tp:taxon-treatment>
